# Supplementary material for: The Yo-Yo Intermittent Tests: A Systematic Review and Structured Compendium of Test Results
Source: Front Physiol. 2018 Jul 5;9:870. doi: 10.3389/fphys.2018.00870 (PMC6041409; doi:10.3389/fphys.2018.00870)
Supplement: Supplementary file 3 [file Data_Sheet_2.ZIP]

Archive with 80 entries (79 files):
- Forestplots/
- Forestplots/Forestplot_YYIE1_Handball_Male_Sub-Elite.pdf
- Forestplots/Forestplot_YYIE1_Inactive_Female_.pdf
- Forestplots/Forestplot_YYIE1_Recreational_Female_.pdf
- Forestplots/Forestplot_YYIE1_Referees_Male_Elite.pdf
- Forestplots/Forestplot_YYIE1_Soccer_Female_Sub-Elite.pdf
- Forestplots/Forestplot_YYIE1_Soccer_Male_Amateur.pdf
- Forestplots/Forestplot_YYIE1_Soccer_Male_Elite.pdf
- Forestplots/Forestplot_YYIE2_Handball_Male_Elite.pdf
- Forestplots/Forestplot_YYIE2_Handball_Male_Sub-Elite.pdf
- Forestplots/Forestplot_YYIE2_Inactive_Female_.pdf
- Forestplots/Forestplot_YYIE2_Inactive_Male_.pdf
- Forestplots/Forestplot_YYIE2_Recreational_Male_.pdf
- Forestplots/Forestplot_YYIE2_Referees_Male_Elite.pdf
- Forestplots/Forestplot_YYIE2_Soccer_Female_Amateur.pdf
- Forestplots/Forestplot_YYIE2_Soccer_Female_Elite.pdf
- Forestplots/Forestplot_YYIE2_Soccer_Female_Sub-Elite.pdf
- Forestplots/Forestplot_YYIE2_Soccer_Male_Amateur.pdf
- Forestplots/Forestplot_YYIE2_Soccer_Male_Elite.pdf
- Forestplots/Forestplot_YYIE2_Soccer_Male_Sub-Elite.pdf
- Forestplots/Forestplot_YYIE2_Soccer_Male_Top-Elite.pdf
- Forestplots/Forestplot_YYIR1_Basketball_Female_Sub-Elite or Elite.pdf
- Forestplots/Forestplot_YYIR1_Basketball_Male_Amateur.pdf
- Forestplots/Forestplot_YYIR1_Basketball_Male_Elite.pdf
- Forestplots/Forestplot_YYIR1_Basketball_Male_Sub-Elite.pdf
- Forestplots/Forestplot_YYIR1_Cricket_Male_Elite.pdf
- Forestplots/Forestplot_YYIR1_Cricket_Male_Sub-Elite.pdf
- Forestplots/Forestplot_YYIR1_Football_Male_Sub-Elite or Elite.pdf
- Forestplots/Forestplot_YYIR1_Futsal_Female_Amateur.pdf
- Forestplots/Forestplot_YYIR1_Futsal_Male_Elite.pdf
- Forestplots/Forestplot_YYIR1_Handball_Female_Elite.pdf
- Forestplots/Forestplot_YYIR1_Handball_Male_Elite.pdf
- Forestplots/Forestplot_YYIR1_Handball_Male_Sub-Elite.pdf
- Forestplots/Forestplot_YYIR1_Hockey_Female_Elite.pdf
- Forestplots/Forestplot_YYIR1_Hockey_Female_Sub-Elite.pdf
- Forestplots/Forestplot_YYIR1_Hurling_Male_Elite.pdf
- Forestplots/Forestplot_YYIR1_Inactive_Male_.pdf
- Forestplots/Forestplot_YYIR1_Netball_Female_Sub-Elite.pdf
- Forestplots/Forestplot_YYIR1_Recreational_Female_.pdf
- Forestplots/Forestplot_YYIR1_Recreational_Male_.pdf
- Forestplots/Forestplot_YYIR1_Referees_Female_Sub-Elite.pdf
- Forestplots/Forestplot_YYIR1_Referees_Male_Amateur.pdf
- Forestplots/Forestplot_YYIR1_Referees_Male_Elite.pdf
- Forestplots/Forestplot_YYIR1_Referees_Male_Sub-Elite.pdf
- Forestplots/Forestplot_YYIR1_Rugby or GF_Male_Sub-Elite.pdf
- Forestplots/Forestplot_YYIR1_Rugby or RS or GF_Male_Elite.pdf
- Forestplots/Forestplot_YYIR1_Rugby or RS_Female_Elite.pdf
- Forestplots/Forestplot_YYIR1_Rugby_Male_Amateur.pdf
- Forestplots/Forestplot_YYIR1_Soccer_Female_Amateur.pdf
- Forestplots/Forestplot_YYIR1_Soccer_Female_Sub-Elite or Elite.pdf
- Forestplots/Forestplot_YYIR1_Soccer_Male_Amateur.pdf
- Forestplots/Forestplot_YYIR1_Soccer_Male_Elite.pdf
- Forestplots/Forestplot_YYIR1_Soccer_Male_Sub-Elite.pdf
- Forestplots/Forestplot_YYIR1_Soccer_Male_Top-Elite.pdf
- Forestplots/Forestplot_YYIR1_Squash_Male_Elite.pdf
- Forestplots/Forestplot_YYIR1_Tennis_Male_Elite.pdf
- Forestplots/Forestplot_YYIR1_Ultimate Frisbee_Male_Sub-Elite.pdf
- Forestplots/Forestplot_YYIR1_Volleyball_Female_Elite.pdf
- Forestplots/Forestplot_YYIR1_X-country Skiing_Male_Amateur.pdf
- Forestplots/Forestplot_YYIR1_X-country Skiing_Male_Elite.pdf
- Forestplots/Forestplot_YYIR2_Basketball_Female_Elite.pdf
- Forestplots/Forestplot_YYIR2_Basketball_Male_Elite.pdf
- Forestplots/Forestplot_YYIR2_Endurance Runners_Male_Amateur.pdf
- Forestplots/Forestplot_YYIR2_Football_Male_Amateur or Sub-Elite.pdf
- Forestplots/Forestplot_YYIR2_Football_Male_Elite.pdf
- Forestplots/Forestplot_YYIR2_Futsal_Male_Elite.pdf
- Forestplots/Forestplot_YYIR2_Handball_Male_Elite.pdf
- Forestplots/Forestplot_YYIR2_Hockey_Male_Elite.pdf
- Forestplots/Forestplot_YYIR2_Recreational_Male_.pdf
- Forestplots/Forestplot_YYIR2_RS or GF_Male_Elite.pdf
- Forestplots/Forestplot_YYIR2_Soccer_Female_Elite.pdf
- Forestplots/Forestplot_YYIR2_Soccer_Female_Sub-Elite.pdf
- Forestplots/Forestplot_YYIR2_Soccer_Male_Amateur.pdf
- Forestplots/Forestplot_YYIR2_Soccer_Male_Elite.pdf
- Forestplots/Forestplot_YYIR2_Soccer_Male_Sub-Elite.pdf
- Forestplots/Forestplot_YYIR2_Soccer_Male_Top-Elite.pdf
- Forestplots/Forestplot_YYIR2_Ultimate Frisbee_Male_Sub-Elite.pdf
- Forestplots/Forestplot_YYIR2_Volleyball_Female_Elite.pdf
- Forestplots/Forestplot_YYIR2_X-country Skiing_Male_Amateur.pdf
- Forestplots/Forestplot_YYIR2_X-country Skiing_Male_Elite.pdf
